# Supplementary material for: Effect of Eudragit S100 nanoparticles and alginate chitosan encapsulation on the viability of Lactobacillus acidophilus and Lactobacillus rhamnosus
Source: AMB Express. 2017 Jul 6;7:144. doi: 10.1186/s13568-017-0442-x (PMC5500604; doi:10.1186/s13568-017-0442-x)
Supplement: Supplementary file 1 — Additional file 1: Table S1. Raw data of cell viability (CFU ml−1) of three forms of Lactobacillus acidophilus and Lactobacillus rhamnosus (free, mono layer and double layer) after treatment in simulated gastrointestinal conditions. [file 13568_2017_442_MOESM1_ESM.xlsx]

## Sheet: Sheet1
Lactobacillus acidophilus (free)	Lactobacillus acidophilus (Single coated)	Lactobacillus acidophilus (Double coated)	Lacto bacillus rhamnosus (free)	Lactobacillus rhamnosus (Single coated)	Lactobacillus rhamnosus (Double coated)	Lactobacillus acidophilus (free)-log	Lactobacillus acidophilus (Single coated)-log	Time (min)	Lactobacillus acidophilus (Double coated)-log	Lacto bacillus rhamnosus (free)-log	Lactobacillus rhamnosus (Single coated)-log	Lactobacillus rhamnosus (Double coated)-log
5300000000	3300000000	520000000	7500000000	2100000000	9300000000	9.72	9.52	0	8.72	9.88	9.32	9.97
7100000000	3300000000	320000000	2700000000	2000000000	8100000000	9.85	9.52	0	8.51	9.43	9.3	9.91
18600000	120000000	186000000	1850000	300000000	2500000000	7.27	8.08	30	8.27	6.27	8.48	9.4
19000000	180000000	200000000	1900000	310000000	500000000	7.28	8.26	30	8.3	6.28	8.49	8.7
430000	34000000	95000000	560000	2700000	980000000	5.63	7.53	60	7.98	5.75	6.43	8.99
270000	36000000	37000000	140000	2700000	560000000	5.43	7.56	60	7.57	5.15	6.43	8.75
44000	4200000	57000000	2700	120000	171000000	4.64	6.62	90	7.76	3.43	5.08	8.23
30000	4200000	45000000	1700	130000	170000000	4.48	6.62	90	7.65	3.23	5.11	8.23
2600	100000	610000	800	66000	49000000	3.41	5	120	5.79	2.9	4.82	7.69
400	110000	1800000	2100	65000	113000000	2.6	5.04	120	6.26	3.32	4.81	8.05
